# Supplementary material for: The global, regional, and national disease burden of breast cancer attributable to tobacco from 1990 to 2019: a global burden of disease study
Source: BMC Public Health. 2024 Jan 6;24:107. doi: 10.1186/s12889-023-17405-w (PMC10770986; doi:10.1186/s12889-023-17405-w)
Supplement: Supplementary file 5 — Additional file 5: Table S1. The burden of breast cancer attributable to tobacco across 204 nations or regions in 1990 and 2019 and the temporal trends during 1990-2019. [file 12889_2023_17405_MOESM5_ESM.xlsx]

## Sheet: nation_ASMR_ASDR_EAPC
TableS1. The burden of breast cancer attributable to tobacco across 204 nations or regions in 1990 and 2019 and the temporal trends during 1990-2019
Location	1990		2019		EAPC of ASMR No. (95% CI)	EAPC of ASDR No. (95% CI)
	ASMR per 100000 No. (95% UI)	ASDR per 100000 No. (95% UI)	ASMR per 100000 No. (95% UI)	ASDR per 100000 No. (95% UI)
Afghanistan	0.41 (0.14-0.71)	13.54 (4.37-23.71)	0.57 (0.23-0.98)	17.92 (6.78-30.84)	1.1 (1.04-1.14)	0.92 (0.86-0.97)
Albania	0.48 (0.22-0.72)	14.92 (6.53-23.06)	0.65 (0.32-1.03)	20.04 (9.43-32.58)	1.14 (0.96-1.30)	1.14 (0.96-1.32)
Algeria	0.59 (0.21-0.96)	18.66 (6.21-31.13)	0.60 (0.21-1.02)	18.54 (6.36-32.16)	0.15 (0.03-0.26)	-0.01 (-0.12-0.11)
American Samoa	1.78 (1.00-2.58)	51.53 (27.92-76.02)	2.29 (1.34-3.34)	67.83 (39.44-100.38)	0.94 (0.82-1.05)	1.02 (0.90-1.13)
Andorra	1.72 (1.08-2.69)	55.31 (34.35-85.12)	1.25 (0.76-1.90)	41.30 (24.84-62.90)	-1.27 (-1.51--1.05)	-1.19 (-1.38--1.02)
Angola	0.35 (0.16-0.58)	10.95 (4.74-18.72)	0.51 (0.23-0.83)	15.11 (6.41-25.24)	1.18 (1.10-1.24)	1.03 (0.94-1.11)
Antigua and Barbuda	0.69 (0.43-0.97)	20.38 (12.21-28.93)	0.96 (0.61-1.35)	26.21 (16.11-37.53)	0.95 (0.79-1.09)	0.71 (0.55-0.86)
Argentina	3.21 (2.33-4.19)	91.75 (64.84-120.31)	2.41 (1.72-3.09)	65.53 (45.10-85.55)	-1.07 (-1.18--0.96)	-1.23 (-1.35--1.13)
Armenia	1.45 (0.52-2.31)	48.15 (16.50-77.09)	0.99 (0.37-1.63)	30.73 (11.20-51.22)	-2 (-2.36--1.68)	-2.26 (-2.64--1.93)
Australia	2.33 (1.71-2.91)	75.06 (54.70-95.33)	1.09 (0.79-1.39)	35.41 (25.00-45.59)	-2.85 (-3.09--2.69)	-2.83 (-3.05--2.70)
Austria	1.81 (1.31-2.31)	60.12 (42.63-77.56)	1.39 (1.01-1.76)	42.34 (30.49-53.75)	-0.91 (-1.00--0.83)	-1.31 (-1.41--1.22)
Azerbaijan	0.72 (0.22-1.22)	24.70 (7.45-42.27)	0.69 (0.22-1.15)	22.41 (7.31-37.99)	-0.29 (-0.48--0.11)	-0.59 (-0.76--0.43)
Bahamas	1.17 (0.72-1.69)	36.54 (20.81-54.36)	1.03 (0.60-1.51)	30.97 (16.88-46.17)	-0.16 (-0.27--0.05)	-0.33 (-0.43--0.23)
Bahrain	1.27 (0.71-1.85)	35.82 (19.22-52.36)	0.86 (0.47-1.31)	22.67 (11.59-35.24)	-1.7 (-1.96--1.48)	-2.03 (-2.28--1.81)
Bangladesh	0.70 (0.23-1.20)	22.48 (6.78-40.48)	0.64 (0.23-1.08)	19.56 (6.17-33.76)	-0.71 (-0.89--0.53)	-0.9 (-1.08--0.73)
Barbados	0.78 (0.46-1.11)	25.10 (14.34-36.35)	0.74 (0.43-1.11)	23.06 (13.11-34.98)	0.11 (-0.04-0.27)	-0.04 (-0.17-0.09)
Belarus	1.11 (0.65-1.56)	39.89 (22.94-56.22)	0.79 (0.44-1.19)	27.51 (15.51-41.68)	-2.07 (-2.41--1.78)	-2.24 (-2.58--1.95)
Belgium	3.12 (2.23-3.97)	99.62 (70.31-127.35)	1.75 (1.27-2.23)	53.09 (38.46-68.14)	-2.29 (-2.44--2.20)	-2.46 (-2.62--2.37)
Belize	0.35 (0.20-0.51)	10.17 (5.47-15.01)	0.39 (0.22-0.58)	11.54 (5.86-17.68)	0.41 (0.13-0.70)	0.43 (0.14-0.71)
Benin	0.32 (0.13-0.52)	9.68 (3.96-16.06)	0.31 (0.13-0.50)	9.48 (3.73-15.98)	-0.09 (-0.17--0.01)	-0.1 (-0.19--0.02)
Bermuda	1.74 (1.15-2.41)	46.75 (29.45-65.99)	0.89 (0.56-1.28)	23.65 (14.53-34.40)	-2.83 (-3.12--2.63)	-2.91 (-3.21--2.70)
Bhutan	0.34 (0.15-0.57)	10.90 (4.69-19.07)	0.28 (0.14-0.47)	8.41 (3.86-14.32)	-0.87 (-1.05--0.69)	-1.25 (-1.47--1.05)
Bolivia (Plurinational State of)	0.52 (0.26-0.81)	15.65 (7.52-24.83)	0.43 (0.22-0.69)	12.41 (6.04-20.57)	-0.94 (-1.13--0.76)	-1.12 (-1.32--0.93)
Bosnia and Herzegovina	1.07 (0.73-1.41)	34.89 (23.85-46.52)	1.97 (1.28-2.79)	58.94 (37.88-84.22)	2.3 (2.07-2.48)	1.85 (1.66-2.01)
Botswana	1.05 (0.52-1.65)	27.85 (12.43-45.80)	1.45 (0.69-2.50)	38.54 (16.64-69.78)	1.13 (0.87-1.38)	1.2 (0.95-1.43)
Brazil	1.82 (1.32-2.32)	53.20 (37.86-68.41)	1.00 (0.70-1.31)	28.91 (19.86-38.27)	-2.14 (-2.47--1.85)	-2.14 (-2.50--1.84)
Brunei Darussalam	1.01 (0.58-1.46)	34.43 (19.03-51.16)	0.81 (0.47-1.19)	26.29 (14.26-40.15)	-0.34 (-0.63--0.05)	-0.53 (-0.90--0.16)
Bulgaria	2.15 (1.54-2.82)	75.44 (53.55-99.18)	2.16 (1.42-3.07)	73.42 (47.24-104.52)	0.97 (0.57-1.36)	0.8 (0.43-1.16)
Burkina Faso	0.43 (0.13-0.76)	12.75 (3.73-22.89)	0.44 (0.14-0.77)	13.19 (4.01-22.98)	-0.02 (-0.16-0.12)	-0.01 (-0.17-0.15)
Burundi	0.40 (0.19-0.64)	12.41 (5.44-20.14)	0.31 (0.14-0.53)	9.81 (4.05-17.15)	-1.39 (-1.67--1.14)	-1.37 (-1.65--1.11)
Cabo Verde	0.38 (0.17-0.58)	11.50 (4.83-18.30)	0.36 (0.16-0.58)	10.12 (4.15-16.15)	-0.18 (-0.46-0.11)	-0.45 (-0.72--0.18)
Cambodia	0.59 (0.26-0.96)	19.40 (7.76-32.51)	0.71 (0.31-1.14)	21.89 (8.62-36.77)	0.54 (0.47-0.61)	0.29 (0.21-0.37)
Cameroon	0.36 (0.13-0.61)	11.08 (3.64-19.08)	0.39 (0.14-0.71)	12.06 (3.83-22.22)	0.21 (0.12-0.31)	0.21 (0.12-0.30)
Canada	2.77 (2.03-3.54)	86.43 (63.77-109.22)	1.26 (0.91-1.62)	37.62 (27.05-48.39)	-2.97 (-3.10--2.92)	-3.14 (-3.30--3.08)
Central African Republic	0.40 (0.17-0.68)	12.46 (4.96-21.66)	0.38 (0.14-0.75)	11.70 (4.20-24.04)	-0.25 (-0.33--0.17)	-0.3 (-0.39--0.22)
Chad	0.28 (0.11-0.48)	8.64 (3.22-15.03)	0.35 (0.14-0.60)	10.43 (3.97-18.55)	0.89 (0.79-0.97)	0.79 (0.70-0.87)
Chile	1.85 (1.25-2.45)	55.05 (36.87-74.18)	1.24 (0.84-1.68)	36.02 (23.39-49.66)	-1.31 (-1.39--1.26)	-1.35 (-1.44--1.27)
China	0.48 (0.17-0.77)	15.21 (5.09-25.44)	0.45 (0.20-0.73)	13.78 (5.31-22.38)	-0.4 (-0.51--0.28)	-0.58 (-0.70--0.47)
Colombia	0.89 (0.57-1.22)	25.54 (15.82-35.54)	0.46 (0.27-0.71)	13.70 (7.48-21.53)	-2.3 (-2.54--2.11)	-2.14 (-2.39--1.93)
Comoros	0.47 (0.15-0.87)	14.18 (3.86-27.38)	0.59 (0.23-1.03)	17.38 (6.15-30.81)	0.57 (0.38-0.74)	0.43 (0.20-0.67)
Congo	0.47 (0.19-0.83)	14.35 (5.32-26.19)	0.57 (0.20-1.07)	17.10 (5.58-32.91)	0.68 (0.51-0.84)	0.59 (0.42-0.76)
Cook Islands	3.21 (1.64-4.93)	94.56 (46.73-146.81)	2.69 (1.47-4.14)	75.57 (38.49-118.28)	-0.47 (-0.69--0.25)	-0.62 (-0.88--0.37)
Costa Rica	0.88 (0.55-1.21)	26.19 (15.44-36.47)	0.63 (0.38-0.94)	17.72 (9.85-27.16)	-0.98 (-1.14--0.83)	-1.25 (-1.42--1.10)
C么te d'Ivoire	0.39 (0.17-0.64)	11.30 (4.70-19.01)	0.53 (0.23-0.86)	14.72 (6.15-25.32)	1.25 (1.11-1.38)	1.15 (1.02-1.27)
Croatia	2.88 (2.03-3.70)	88.26 (61.47-113.59)	1.86 (1.25-2.63)	53.33 (35.33-76.59)	-1.53 (-1.76--1.32)	-1.85 (-2.07--1.67)
Cuba	1.54 (1.06-2.03)	45.37 (30.68-60.25)	1.20 (0.79-1.67)	33.74 (21.89-48.00)	-0.65 (-0.78--0.53)	-0.86 (-0.99--0.75)
Cyprus	1.87 (1.26-2.61)	58.10 (38.22-82.08)	1.53 (1.06-2.05)	47.05 (32.23-64.43)	-0.77 (-0.91--0.64)	-0.82 (-0.99--0.67)
Czechia	2.25 (1.62-2.87)	67.32 (47.46-86.62)	1.28 (0.89-1.74)	35.71 (24.42-49.59)	-2.13 (-2.39--1.92)	-2.37 (-2.65--2.15)
Democratic People's Republic of Korea	0.55 (0.18-0.95)	18.30 (5.84-32.47)	0.65 (0.26-1.12)	21.56 (8.12-38.53)	0.55 (0.43-0.67)	0.51 (0.41-0.62)
Democratic Republic of the Congo	0.30 (0.13-0.49)	8.81 (3.68-14.84)	0.32 (0.14-0.57)	9.63 (3.71-17.00)	0.1 (-0.11-0.30)	0.14 (-0.06-0.34)
Denmark	5.31 (3.97-6.57)	155.14 (115.17-194.89)	2.09 (1.55-2.69)	54.96 (40.51-71.48)	-3.42 (-3.77--3.18)	-3.85 (-4.22--3.63)
Djibouti	0.57 (0.23-0.98)	16.20 (5.85-28.44)	0.94 (0.38-1.56)	24.93 (9.35-42.66)	1.92 (1.77-2.03)	1.64 (1.49-1.76)
Dominica	0.92 (0.57-1.30)	27.09 (15.67-39.37)	0.83 (0.47-1.25)	23.28 (12.43-36.29)	-0.14 (-0.27--0.01)	-0.42 (-0.54--0.30)
Dominican Republic	0.63 (0.43-0.86)	16.87 (10.83-23.26)	0.88 (0.57-1.26)	22.98 (14.30-33.78)	1.91 (1.57-2.22)	1.73 (1.37-2.05)
Ecuador	0.36 (0.21-0.50)	10.24 (5.61-14.86)	0.37 (0.21-0.55)	10.41 (5.55-16.13)	0.3 (0.1-0.5)	0.16 (-0.03-0.36)
Egypt	0.39 (0.11-0.66)	13.29 (3.63-22.63)	0.55 (0.14-1.05)	18.19 (4.73-35.02)	1.27 (0.71-1.82)	1.15 (0.59-1.69)
El Salvador	0.21 (0.13-0.29)	6.56 (3.80-9.35)	0.26 (0.15-0.41)	8.10 (4.19-13.05)	0.87 (0.77-0.97)	0.84 (0.74-0.94)
Equatorial Guinea	0.32 (0.12-0.57)	9.96 (3.50-17.89)	0.56 (0.19-1.10)	15.45 (4.79-30.59)	2.26 (2.11-2.36)	1.82 (1.66-1.94)
Eritrea	0.18 (0.05-0.36)	5.91 (1.51-11.71)	0.27 (0.08-0.50)	8.54 (2.27-16.06)	1.43 (1.28-1.57)	1.26 (1.15-1.37)
Estonia	1.63 (1.09-2.17)	53.33 (34.90-72.09)	1.27 (0.81-1.83)	39.56 (24.78-58.29)	-1.36 (-1.62--1.11)	-1.63 (-1.92--1.36)
Eswatini	0.58 (0.28-0.91)	14.26 (6.16-23.62)	0.63 (0.30-1.07)	15.30 (6.18-28.03)	0.7 (0.25-1.14)	0.65 (0.18-1.11)
Ethiopia	0.20 (0.07-0.35)	6.69 (1.99-12.21)	0.16 (0.06-0.28)	5.01 (1.74-8.58)	-1.1 (-1.37--0.84)	-1.41 (-1.69--1.15)
Fiji	2.23 (1.18-3.48)	67.26 (34.45-106.10)	2.03 (0.99-3.17)	58.82 (27.16-93.96)	0.05 (-0.2-0.3)	-0.08 (-0.35-0.19)
Finland	1.72 (1.23-2.23)	57.51 (41.53-75.34)	1.02 (0.75-1.31)	31.95 (22.63-41.13)	-2.09 (-2.22--2.01)	-2.38 (-2.53--2.28)
France	1.98 (1.38-2.54)	63.81 (44.56-83.20)	1.42 (1.02-1.84)	45.37 (31.15-60.18)	-1.55 (-1.77--1.36)	-1.56 (-1.78--1.36)
Gabon	0.53 (0.20-0.88)	15.72 (5.82-26.72)	0.61 (0.23-1.10)	17.52 (6.33-31.94)	0.34 (0.10-0.58)	0.21 (-0.06-0.48)
Gambia	0.25 (0.08-0.44)	7.31 (2.29-13.34)	0.37 (0.10-0.69)	10.91 (2.99-20.82)	1.17 (0.92-1.40)	1.18 (0.92-1.42)
Georgia	1.41 (0.67-2.17)	48.38 (22.30-74.41)	1.33 (0.61-2.11)	42.76 (18.90-68.34)	0.34 (-0.02-0.70)	0 (-0.34-0.34)
Germany	2.37 (1.71-3.00)	76.10 (54.72-96.44)	1.55 (1.13-1.96)	47.37 (33.65-60.59)	-1.67 (-1.86--1.51)	-1.82 (-1.97--1.71)
Ghana	0.40 (0.20-0.64)	12.48 (5.51-20.83)	0.45 (0.20-0.74)	13.55 (5.52-23.36)	0.14 (0.00-0.28)	0.1 (-0.05-0.25)
Greece	1.83 (1.25-2.40)	59.84 (40.13-78.46)	2.06 (1.53-2.61)	64.45 (47.11-82.54)	0.21 (0.11-0.30)	0.19 (0.08-0.30)
Greenland	3.85 (2.66-5.14)	120.12 (80.76-161.02)	2.47 (1.71-3.45)	71.64 (47.46-101.51)	-2.24 (-2.62--1.90)	-2.35 (-2.66--2.10)
Grenada	0.86 (0.51-1.24)	25.88 (14.61-37.37)	0.95 (0.57-1.35)	26.88 (14.87-39.09)	0.65 (0.32-0.98)	0.47 (0.15-0.79)
Guam	1.22 (0.67-1.83)	33.81 (18.26-50.58)	1.20 (0.69-1.77)	35.97 (19.77-54.06)	-0.2 (-0.51-0.12)	0.17 (-0.04-0.38)
Guatemala	0.25 (0.13-0.38)	7.75 (3.86-11.71)	0.28 (0.14-0.44)	8.26 (3.89-13.24)	0.55 (0.41-0.69)	0.41 (0.24-0.57)
Guinea	0.38 (0.14-0.64)	11.68 (4.01-19.78)	0.46 (0.18-0.82)	13.79 (5.04-24.97)	0.66 (0.62-0.70)	0.62 (0.57-0.66)
Guinea-Bissau	0.39 (0.13-0.70)	12.80 (4.09-23.15)	0.46 (0.15-0.90)	14.89 (4.47-29.57)	0.73 (0.68-0.78)	0.68 (0.62-0.73)
Guyana	0.95 (0.52-1.38)	27.45 (14.42-41.10)	0.84 (0.44-1.29)	25.10 (12.61-40.47)	-0.29 (-0.47--0.11)	-0.18 (-0.40-0.04)
Haiti	0.74 (0.39-1.12)	23.04 (11.48-36.49)	0.63 (0.33-1.05)	18.92 (8.90-32.74)	-0.45 (-0.55--0.35)	-0.59 (-0.69--0.49)
Honduras	0.38 (0.20-0.59)	11.86 (5.66-18.25)	0.47 (0.24-0.79)	13.47 (6.34-23.19)	0.85 (0.65-1.05)	0.5 (0.34-0.65)
Hungary	2.61 (1.84-3.37)	83.17 (59.69-107.92)	1.88 (1.27-2.60)	57.17 (39.00-79.39)	-1.41 (-1.62--1.23)	-1.57 (-1.79--1.39)
Iceland	2.33 (1.66-3.02)	73.94 (52.29-95.57)	0.89 (0.62-1.18)	28.04 (19.73-36.92)	-3.53 (-3.75--3.44)	-3.57 (-3.79--3.49)
India	0.45 (0.18-0.74)	13.56 (4.98-22.49)	0.49 (0.20-0.81)	14.72 (5.50-24.65)	0.04 (-0.19-0.26)	0.07 (-0.16-0.31)
Indonesia	0.84 (0.28-1.41)	30.45 (9.50-52.12)	1.05 (0.37-1.75)	36.67 (11.67-62.64)	0.79 (0.64-0.92)	0.68 (0.53-0.82)
Iran (Islamic Republic of)	0.42 (0.19-0.69)	13.31 (5.89-21.59)	0.47 (0.21-0.73)	15.29 (6.51-23.80)	0.51 (0.30-0.72)	0.53 (0.33-0.73)
Iraq	0.87 (0.38-1.45)	28.42 (11.20-48.31)	1.06 (0.48-1.75)	34.20 (14.53-58.69)	0.63 (0.54-0.71)	0.55 (0.46-0.63)
Ireland	3.70 (2.75-4.65)	111.99 (81.34-140.31)	1.71 (1.25-2.19)	49.95 (36.06-64.55)	-2.91 (-3.07--2.84)	-3.03 (-3.20--2.96)
Israel	2.73 (1.94-3.54)	86.95 (60.38-113.01)	1.26 (0.90-1.61)	38.11 (26.69-50.19)	-3.28 (-3.60--3.08)	-3.39 (-3.69--3.21)
Italy	2.11 (1.50-2.70)	69.70 (48.78-90.26)	1.35 (0.98-1.73)	43.69 (30.90-55.99)	-2.02 (-2.23--1.85)	-2.08 (-2.29--1.92)
Jamaica	0.95 (0.60-1.33)	28.33 (16.97-40.17)	1.17 (0.69-1.75)	35.77 (20.22-54.24)	0.69 (0.37-1.00)	0.82 (0.49-1.15)
Japan	0.56 (0.36-0.76)	19.68 (12.24-26.92)	0.54 (0.35-0.72)	19.11 (12.00-25.83)	0.1 (-0.05-0.25)	0.14 (-0.04-0.32)
Jordan	1.35 (0.65-2.11)	42.77 (20.02-66.81)	1.16 (0.60-1.76)	34.90 (16.84-54.25)	-0.78 (-1.09--0.48)	-1.04 (-1.37--0.71)
Kazakhstan	0.88 (0.37-1.35)	29.27 (12.19-45.36)	0.70 (0.33-1.07)	22.43 (10.19-34.47)	-0.35 (-0.62--0.08)	-0.64 (-0.90--0.39)
Kenya	0.29 (0.12-0.54)	8.63 (3.10-16.89)	0.39 (0.17-0.66)	11.02 (4.31-19.31)	1.1 (0.98-1.20)	0.9 (0.78-1.00)
Kiribati	3.19 (1.87-4.59)	94.68 (53.36-139.06)	3.99 (2.35-6.36)	111.00 (62.09-178.37)	0.83 (0.73-0.93)	0.58 (0.49-0.67)
Kuwait	0.82 (0.36-1.26)	24.83 (10.26-38.50)	0.54 (0.22-0.88)	15.67 (6.04-25.90)	-0.9 (-1.44--0.38)	-1.26 (-1.81--0.74)
Kyrgyzstan	0.80 (0.33-1.25)	26.50 (10.56-41.73)	0.49 (0.21-0.76)	15.20 (6.32-23.61)	-2.01 (-2.46--1.59)	-2.33 (-2.80--1.92)
Lao People's Democratic Republic	1.26 (0.53-2.20)	40.47 (15.61-73.69)	1.14 (0.46-2.06)	34.79 (12.86-64.51)	-0.55 (-0.65--0.46)	-0.7 (-0.79--0.61)
Latvia	1.47 (0.90-2.05)	49.46 (30.38-69.71)	1.24 (0.73-1.84)	38.73 (22.48-58.66)	-0.9 (-1.17--0.63)	-1.25 (-1.54--0.97)
Lebanon	1.93 (1.16-2.82)	58.79 (33.61-87.42)	3.53 (2.25-5.04)	103.64 (64.65-151.71)	2.62 (2.31-2.85)	2.47 (2.19-2.68)
Lesotho	0.47 (0.20-0.81)	13.11 (4.86-23.76)	1.08 (0.42-1.97)	30.49 (9.99-58.60)	4.06 (3.51-4.46)	4.25 (3.63-4.69)
Liberia	0.36 (0.16-0.57)	10.66 (4.30-17.72)	0.38 (0.15-0.73)	11.23 (4.16-21.32)	0.44 (0.21-0.67)	0.34 (0.11-0.58)
Libya	0.44 (0.14-0.78)	14.86 (4.38-26.46)	0.68 (0.17-1.23)	22.84 (5.75-41.51)	1.55 (1.33-1.74)	1.52 (1.30-1.72)
Lithuania	1.12 (0.68-1.56)	39.22 (23.27-55.31)	0.92 (0.56-1.35)	30.51 (18.02-45.19)	-0.85 (-1.07--0.63)	-1.1 (-1.35--0.86)
Luxembourg	2.98 (2.15-3.89)	93.06 (65.76-122.09)	1.43 (1.00-1.89)	41.33 (28.78-54.49)	-2.33 (-2.53--2.19)	-2.58 (-2.79--2.44)
Madagascar	0.49 (0.18-0.81)	15.88 (5.16-27.45)	0.42 (0.14-0.74)	13.17 (4.06-24.20)	-0.84 (-0.98--0.70)	-0.93 (-1.07--0.79)
Malawi	0.35 (0.15-0.58)	10.83 (4.14-18.14)	0.41 (0.19-0.66)	11.47 (4.88-19.52)	0.66 (0.55-0.75)	0.25 (0.14-0.35)
Malaysia	1.05 (0.38-1.72)	32.68 (10.59-53.97)	1.15 (0.42-1.98)	34.60 (11.68-59.86)	0.28 (0.15-0.42)	0.2 (0.02-0.37)
Maldives	1.00 (0.37-1.75)	30.70 (9.85-56.12)	0.74 (0.31-1.18)	20.38 (8.14-32.89)	-1.68 (-1.97--1.42)	-2.05 (-2.35--1.79)
Mali	0.31 (0.11-0.51)	10.00 (3.10-16.81)	0.39 (0.14-0.66)	12.11 (4.12-20.84)	0.59 (0.46-0.73)	0.39 (0.24-0.54)
Malta	2.54 (1.75-3.34)	80.46 (55.69-105.23)	1.26 (0.88-1.68)	41.91 (29.68-55.83)	-2.92 (-3.15--2.78)	-2.73 (-2.95--2.59)
Marshall Islands	1.35 (0.66-2.10)	42.44 (19.67-66.82)	2.07 (0.95-3.67)	64.30 (27.59-119.11)	1.26 (0.99-1.50)	1.22 (0.95-1.47)
Mauritania	0.50 (0.20-0.85)	15.38 (6.09-26.47)	0.48 (0.20-0.80)	14.45 (5.87-24.10)	-0.1 (-0.15--0.05)	-0.22 (-0.28--0.16)
Mauritius	0.61 (0.25-0.98)	18.91 (7.13-30.49)	1.00 (0.37-1.66)	31.13 (11.01-52.68)	1.77 (1.59-1.93)	1.79 (1.60-1.96)
Mexico	0.76 (0.45-1.06)	21.82 (12.23-30.88)	0.47 (0.25-0.72)	13.80 (6.86-21.44)	-1.81 (-1.93--1.72)	-1.8 (-1.95--1.69)
Micronesia (Federated States of)	2.49 (1.37-3.80)	75.81 (41.34-116.39)	3.62 (1.82-6.45)	106.89 (49.47-194.73)	1.29 (1.23-1.34)	1.21 (1.14-1.26)
Monaco	2.64 (1.67-3.77)	84.59 (53.17-120.81)	2.36 (1.47-3.41)	75.80 (46.97-109.99)	-0.16 (-0.32-0.01)	-0.17 (-0.33-0.00)
Mongolia	0.39 (0.16-0.64)	12.59 (4.65-21.29)	0.45 (0.19-0.72)	13.55 (5.55-22.88)	-0.05 (-0.43-0.33)	-0.35 (-0.71-0.01)
Montenegro	2.42 (1.65-3.33)	74.75 (50.06-104.60)	3.22 (2.28-4.33)	98.83 (69.47-134.97)	1.24 (0.98-1.48)	1.19 (0.91-1.45)
Morocco	0.68 (0.24-1.15)	24.54 (8.26-42.12)	0.75 (0.24-1.33)	26.55 (8.05-48.08)	0.28 (0.24-0.32)	0.2 (0.15-0.25)
Mozambique	0.38 (0.17-0.60)	10.77 (4.49-17.84)	0.57 (0.25-0.95)	15.88 (6.51-27.89)	1.75 (1.47-2.00)	1.72 (1.40-2.01)
Myanmar	2.88 (1.60-4.49)	88.69 (43.59-146.27)	1.05 (0.58-1.55)	28.54 (13.95-43.35)	-3.63 (-4.05--3.34)	-4.11 (-4.57--3.82)
Namibia	1.05 (0.62-1.54)	28.02 (14.87-42.88)	1.54 (0.83-2.44)	39.40 (19.39-65.23)	1.75 (1.57-1.90)	1.63 (1.45-1.78)
Nauru	3.16 (1.56-5.02)	97.40 (48.68-156.32)	4.13 (2.17-6.58)	127.97 (64.59-206.74)	1.11 (0.77-1.44)	1.13 (0.81-1.44)
Nepal	0.98 (0.50-1.55)	28.71 (14.64-45.96)	1.08 (0.59-1.63)	29.73 (15.61-46.34)	0.62 (0.46-0.79)	0.39 (0.25-0.54)
Netherlands	4.36 (3.24-5.47)	135.48 (99.32-170.59)	2.18 (1.57-2.77)	62.72 (44.64-81.03)	-2.76 (-2.97--2.62)	-3.02 (-3.21--2.92)
New Zealand	3.33 (2.49-4.23)	104.09 (76.48-133.73)	1.38 (0.98-1.78)	43.73 (30.14-58.10)	-2.95 (-3.11--2.89)	-2.84 (-2.99--2.77)
Nicaragua	0.27 (0.14-0.41)	9.23 (4.48-13.97)	0.36 (0.18-0.56)	10.66 (5.11-16.80)	0.74 (0.49-0.99)	0.36 (0.21-0.50)
Niger	0.18 (0.05-0.32)	5.71 (1.70-10.36)	0.20 (0.07-0.37)	6.18 (1.93-11.62)	0.23 (0.11-0.35)	0.03 (-0.11-0.18)
Nigeria	0.37 (0.14-0.63)	10.98 (3.97-19.34)	0.38 (0.15-0.65)	11.28 (4.24-20.02)	0.15 (0.05-0.26)	0.15 (0.02-0.28)
Niue	1.79 (0.92-2.79)	54.90 (27.60-87.56)	2.00 (0.98-3.27)	60.11 (28.46-99.72)	0.29 (0.18-0.40)	0.2 (0.09-0.31)
North Macedonia	2.29 (1.54-3.09)	74.97 (49.65-102.60)	2.52 (1.64-3.54)	75.06 (47.99-107.00)	0.32 (0.11-0.52)	-0.13 (-0.31-0.04)
Northern Mariana Islands	2.05 (1.09-3.16)	60.06 (29.95-94.16)	1.66 (0.90-2.50)	48.28 (24.90-74.34)	-0.67 (-0.82--0.52)	-0.71 (-0.87--0.55)
Norway	2.44 (1.74-3.10)	76.56 (54.18-98.40)	0.94 (0.69-1.22)	28.78 (20.51-37.57)	-3.46 (-3.97--3.08)	-3.64 (-4.20--3.22)
Oman	0.31 (0.13-0.56)	9.24 (3.63-17.03)	0.39 (0.15-0.65)	10.80 (3.96-18.35)	0.92 (0.65-1.18)	0.67 (0.35-0.99)
Pakistan	1.70 (0.75-3.00)	51.34 (22.11-88.68)	2.10 (0.91-3.48)	62.32 (25.48-104.01)	0.57 (0.30-0.85)	0.45 (0.17-0.73)
Palau	2.00 (0.92-3.23)	59.67 (27.16-97.43)	1.97 (0.94-3.17)	58.18 (26.61-95.49)	0.01 (-0.03-0.05)	-0.02 (-0.06-0.03)
Palestine	0.96 (0.37-1.71)	30.86 (11.33-55.33)	1.18 (0.44-1.94)	36.43 (12.85-60.76)	0.8 (0.60-0.99)	0.63 (0.43-0.83)
Panama	0.48 (0.29-0.67)	13.69 (7.68-19.52)	0.33 (0.19-0.50)	9.17 (4.98-14.35)	-1.13 (-1.30--0.97)	-1.24 (-1.45--1.03)
Papua New Guinea	3.00 (1.43-4.57)	98.54 (45.87-152.74)	3.21 (1.65-5.14)	104.21 (49.95-170.03)	0.36 (0.25-0.48)	0.32 (0.21-0.43)
Paraguay	0.98 (0.63-1.36)	26.47 (16.29-37.29)	1.07 (0.66-1.58)	27.69 (15.90-42.13)	0.42 (0.03-0.80)	0.2 (-0.17-0.56)
Peru	0.32 (0.15-0.50)	9.95 (4.43-15.78)	0.22 (0.10-0.36)	6.65 (2.88-11.17)	-1.86 (-2.15--1.61)	-1.96 (-2.26--1.71)
Philippines	1.70 (0.95-2.46)	45.02 (22.23-67.56)	1.39 (0.71-2.12)	39.87 (18.28-62.22)	-1.06 (-1.31--0.82)	-0.72 (-0.95--0.50)
Poland	1.98 (1.39-2.53)	63.24 (43.99-81.21)	1.74 (1.18-2.44)	50.70 (34.04-71.06)	-0.73 (-0.85--0.61)	-1.06 (-1.19--0.94)
Portugal	1.42 (0.85-1.95)	48.20 (28.50-66.58)	0.84 (0.54-1.15)	29.42 (18.50-40.36)	-2.23 (-2.42--2.09)	-2.07 (-2.24--1.93)
Puerto Rico	0.80 (0.52-1.10)	24.88 (15.38-34.54)	0.67 (0.42-0.98)	20.19 (12.09-30.43)	-0.81 (-0.93--0.70)	-0.99 (-1.12--0.86)
Qatar	0.93 (0.34-1.63)	28.03 (9.93-48.42)	1.05 (0.37-1.81)	26.89 (9.66-46.95)	0.73 (0.46-0.98)	0.03 (-0.19-0.25)
Republic of Korea	0.40 (0.20-0.59)	13.83 (6.67-20.61)	0.32 (0.17-0.45)	10.72 (5.53-15.72)	-0.85 (-0.97--0.73)	-0.89 (-0.98--0.80)
Republic of Moldova	0.81 (0.38-1.22)	28.71 (12.58-43.69)	0.55 (0.29-0.81)	17.81 (8.90-26.61)	-0.91 (-1.22--0.62)	-1.3 (-1.59--1.03)
Romania	1.36 (0.90-1.84)	44.88 (28.81-61.26)	1.27 (0.83-1.81)	39.50 (25.16-57.28)	-0.43 (-0.56--0.31)	-0.66 (-0.79--0.53)
Russian Federation	0.78 (0.39-1.12)	27.41 (13.64-39.47)	0.98 (0.58-1.43)	32.79 (19.04-48.26)	0.25 (-0.06-0.55)	0.06 (-0.24-0.37)
Rwanda	0.80 (0.43-1.23)	21.83 (10.87-35.82)	0.94 (0.56-1.40)	21.78 (12.07-33.23)	0.12 (-0.12-0.35)	-0.54 (-0.81--0.28)
Saint Kitts and Nevis	1.33 (0.64-2.04)	40.01 (17.82-62.69)	0.79 (0.43-1.21)	21.37 (10.73-33.77)	-1.46 (-1.62--1.32)	-2.04 (-2.21--1.90)
Saint Lucia	0.98 (0.62-1.37)	29.42 (17.79-42.01)	0.65 (0.40-0.93)	19.10 (10.95-28.10)	-1.63 (-1.95--1.34)	-1.59 (-1.90--1.31)
Saint Vincent and the Grenadines	0.91 (0.52-1.35)	26.26 (13.85-39.89)	0.89 (0.49-1.31)	25.28 (12.96-38.69)	-0.11 (-0.43-0.22)	-0.28 (-0.56-0.00)
Samoa	1.68 (0.89-2.65)	51.44 (26.92-82.76)	1.88 (0.97-3.36)	57.41 (28.93-104.74)	0.3 (0.25-0.35)	0.3 (0.24-0.35)
San Marino	1.68 (1.11-2.29)	51.35 (33.26-70.11)	1.23 (0.70-2.05)	39.74 (22.46-66.68)	-0.71 (-0.89--0.52)	-0.54 (-0.72--0.36)
Sao Tome and Principe	0.17 (0.07-0.28)	5.21 (2.04-9.08)	0.29 (0.13-0.55)	8.68 (3.44-16.69)	1.86 (1.72-1.97)	1.63 (1.45-1.79)
Saudi Arabia	0.33 (0.11-0.60)	10.84 (3.50-20.23)	0.50 (0.18-0.86)	16.28 (5.64-28.70)	1.04 (0.74-1.33)	0.98 (0.71-1.25)
Senegal	0.61 (0.18-1.06)	18.37 (5.33-32.30)	0.60 (0.18-1.05)	17.52 (5.22-31.16)	-0.23 (-0.42--0.04)	-0.33 (-0.54--0.13)
Serbia	2.55 (1.77-3.41)	78.83 (54.42-106.97)	2.92 (1.99-4.10)	85.76 (57.78-121.92)	0.12 (-0.11-0.35)	-0.15 (-0.42-0.13)
Seychelles	0.71 (0.30-1.13)	23.35 (9.19-37.55)	1.09 (0.47-1.72)	34.10 (13.62-55.41)	1.4 (1.12-1.67)	1.29 (1.04-1.53)
Sierra Leone	0.58 (0.25-0.98)	17.06 (7.21-28.89)	0.70 (0.28-1.27)	20.44 (7.69-37.05)	0.85 (0.75-0.94)	0.88 (0.77-0.98)
Singapore	0.64 (0.40-0.87)	21.77 (13.43-30.16)	0.41 (0.26-0.56)	13.56 (8.41-18.75)	-1.42 (-1.57--1.29)	-1.56 (-1.70--1.44)
Slovakia	1.79 (1.21-2.41)	58.81 (39.86-78.92)	1.26 (0.78-1.86)	37.67 (22.63-57.03)	-1.36 (-1.54--1.19)	-1.66 (-1.83--1.52)
Slovenia	2.19 (1.43-3.25)	69.48 (44.43-104.73)	1.36 (0.90-1.94)	40.93 (27.06-58.46)	-2.03 (-2.24--1.87)	-2.26 (-2.50--2.08)
Solomon Islands	1.27 (0.60-2.12)	39.97 (18.83-67.35)	5.24 (2.71-8.08)	177.07 (87.20-279.38)	5.2 (4.48-5.65)	5.52 (4.74-6.00)
Somalia	0.31 (0.11-0.54)	9.61 (3.12-17.22)	0.31 (0.11-0.59)	9.18 (2.95-17.77)	0.18 (0.10-0.26)	0.02 (-0.06-0.09)
South Africa	1.56 (0.95-2.26)	44.90 (26.52-64.25)	1.05 (0.61-1.48)	27.71 (15.21-39.47)	-1.25 (-1.51--1.00)	-1.47 (-1.71--1.25)
South Sudan	0.32 (0.13-0.52)	9.08 (3.36-15.45)	0.32 (0.13-0.56)	8.61 (3.10-16.01)	-0.01 (-0.13-0.11)	-0.22 (-0.37--0.06)
Spain	1.77 (1.23-2.29)	64.01 (44.53-83.47)	1.27 (0.94-1.62)	45.33 (33.11-58.74)	-1.27 (-1.64--0.93)	-1.29 (-1.62--0.97)
Sri Lanka	0.39 (0.16-0.62)	11.95 (4.21-19.36)	0.44 (0.16-0.78)	12.90 (4.33-23.41)	0.77 (0.63-0.91)	0.62 (0.49-0.75)
Sudan	0.26 (0.10-0.47)	8.67 (3.36-15.89)	0.34 (0.13-0.60)	11.22 (4.10-20.18)	1.1 (0.99-1.21)	1 (0.88-1.11)
Suriname	0.86 (0.51-1.24)	25.39 (14.25-37.27)	0.99 (0.57-1.45)	29.04 (16.08-44.32)	0.41 (0.22-0.61)	0.34 (0.15-0.52)
Sweden	2.04 (1.48-2.58)	65.03 (47.22-82.96)	1.37 (1.01-1.75)	38.17 (28.34-48.92)	-1.12 (-1.27--0.98)	-1.64 (-1.84--1.46)
Switzerland	2.58 (1.85-3.30)	82.06 (58.59-105.82)	1.32 (0.94-1.68)	38.50 (27.69-49.35)	-2.18 (-2.32--2.08)	-2.55 (-2.71--2.46)
Syrian Arab Republic	0.42 (0.19-0.69)	13.89 (6.11-23.28)	0.48 (0.21-0.81)	15.18 (6.04-26.06)	0.14 (-0.16-0.43)	-0.02 (-0.33-0.29)
Taiwan (Province of China)	0.48 (0.20-0.75)	17.02 (7.09-26.43)	0.47 (0.19-0.77)	16.71 (6.75-27.86)	-0.22 (-0.47-0.02)	-0.18 (-0.43-0.07)
Tajikistan	0.47 (0.20-0.74)	16.19 (6.56-26.18)	0.36 (0.15-0.59)	11.50 (4.73-19.15)	-0.83 (-1.11--0.57)	-1.22 (-1.48--0.98)
Thailand	0.65 (0.31-1.02)	19.93 (8.57-31.77)	0.49 (0.21-0.83)	15.31 (5.92-26.46)	-1.17 (-1.61--0.74)	-1.09 (-1.58--0.62)
Timor-Leste	0.70 (0.24-1.24)	22.15 (7.01-39.72)	0.77 (0.27-1.35)	23.68 (7.56-42.40)	0.4 (0.1-0.7)	0.29 (-0.05-0.63)
Togo	0.40 (0.20-0.62)	12.12 (5.53-19.29)	0.40 (0.21-0.66)	12.04 (5.58-20.33)	-0.27 (-0.40--0.14)	-0.26 (-0.40--0.12)
Tokelau	1.95 (0.91-3.30)	61.13 (27.80-104.12)	2.29 (1.10-3.70)	69.61 (32.31-115.57)	0.59 (0.52-0.66)	0.49 (0.43-0.55)
Tonga	2.01 (1.02-3.03)	59.50 (27.88-91.31)	2.00 (0.97-3.14)	58.31 (26.50-94.82)	-0.18 (-0.29--0.07)	-0.27 (-0.39--0.16)
Trinidad and Tobago	1.34 (0.80-1.88)	39.96 (22.92-56.32)	1.03 (0.54-1.62)	30.33 (15.20-48.90)	-0.95 (-1.11--0.79)	-1 (-1.17--0.84)
Tunisia	0.66 (0.24-1.08)	20.55 (6.93-33.67)	0.66 (0.23-1.17)	21.11 (6.99-38.15)	-0.21 (-0.37--0.06)	-0.06 (-0.21-0.09)
Turkey	0.92 (0.50-1.42)	30.03 (16.29-46.05)	0.77 (0.45-1.12)	24.32 (13.98-35.73)	-0.56 (-0.83--0.29)	-0.65 (-0.91--0.40)
Turkmenistan	0.65 (0.30-0.98)	21.98 (9.90-33.46)	0.57 (0.24-0.92)	19.88 (8.26-32.53)	-0.27 (-0.81-0.26)	-0.11 (-0.68-0.46)
Tuvalu	2.26 (1.19-3.48)	70.65 (35.68-111.26)	2.57 (1.32-4.37)	76.83 (38.31-133.35)	0.4 (0.33-0.46)	0.28 (0.23-0.32)
Uganda	0.36 (0.16-0.58)	10.53 (4.35-17.74)	0.53 (0.26-0.82)	15.10 (6.64-24.55)	1.01 (0.74-1.27)	0.83 (0.50-1.15)
Ukraine	1.40 (0.72-2.02)	49.17 (25.13-71.37)	1.04 (0.54-1.58)	35.32 (18.20-54.47)	-1.95 (-2.36--1.58)	-2.12 (-2.57--1.72)
United Arab Emirates	1.11 (0.46-2.00)	33.32 (13.49-58.93)	1.16 (0.50-1.92)	36.08 (15.30-59.91)	0.32 (-0.38-1.03)	0.34 (-0.14-0.82)
United Kingdom	4.50 (3.36-5.60)	135.05 (100.66-169.16)	2.04 (1.50-2.59)	59.56 (43.71-75.01)	-3.04 (-3.22--2.96)	-3.09 (-3.27--3.01)
United Republic of Tanzania	0.68 (0.37-1.00)	16.92 (8.80-25.27)	0.89 (0.50-1.32)	22.19 (11.54-33.78)	1.02 (0.94-1.09)	1.06 (0.97-1.14)
United States of America	2.68 (1.91-3.40)	87.01 (63.64-109.01)	1.32 (0.93-1.71)	39.90 (29.03-51.09)	-2.64 (-2.78--2.57)	-2.9 (-3.04--2.84)
United States Virgin Islands	1.16 (0.74-1.66)	33.52 (20.92-48.40)	1.00 (0.65-1.42)	26.97 (16.79-40.03)	-0.44 (-0.53--0.36)	-0.71 (-0.83--0.60)
Uruguay	3.39 (2.30-4.45)	101.96 (68.66-134.92)	2.41 (1.70-3.17)	70.04 (48.16-93.07)	-1.09 (-1.16--1.02)	-1.18 (-1.25--1.12)
Uzbekistan	0.41 (0.15-0.65)	13.73 (4.87-22.24)	0.49 (0.19-0.80)	15.79 (5.88-26.09)	0.28 (0.03-0.53)	0.03 (-0.24-0.29)
Vanuatu	0.79 (0.33-1.37)	24.29 (9.28-43.30)	1.10 (0.40-2.07)	35.17 (11.51-67.38)	0.93 (0.66-1.19)	1.01 (0.72-1.29)
Venezuela (Bolivarian Republic of)	1.01 (0.63-1.39)	29.55 (18.09-41.09)	0.84 (0.48-1.31)	24.52 (13.11-39.33)	-0.74 (-0.90--0.58)	-0.77 (-0.93--0.61)
Viet Nam	0.94 (0.32-1.61)	29.63 (9.26-52.47)	1.06 (0.38-1.82)	32.88 (10.04-58.59)	0.63 (0.51-0.75)	0.6 (0.48-0.72)
Yemen	0.49 (0.22-0.91)	15.81 (7.16-29.47)	0.72 (0.38-1.15)	23.22 (11.51-37.70)	1.48 (1.36-1.58)	1.47 (1.34-1.57)
Zambia	0.69 (0.31-1.07)	18.88 (7.22-31.48)	0.75 (0.37-1.20)	19.76 (8.43-33.89)	0.26 (0.15-0.36)	0.05 (-0.06-0.17)
Zimbabwe	0.74 (0.38-1.09)	19.83 (8.73-30.73)	1.02 (0.47-1.68)	28.89 (12.03-50.02)	2.48 (1.85-3.04)	2.85 (2.14-3.49)
ASMR, age-standardized mortality rate; UI, uncertainty interval; DALYs, disability-adjusted life years; ASDR, age-standardized DALYs rate; EAPC, estimated annual percentage change; CI, confidence interval
