# Supplementary material for: The global, regional, and national disease burden of breast cancer attributable to tobacco from 1990 to 2019: a global burden of disease study
Source: BMC Public Health. 2024 Jan 6;24:107. doi: 10.1186/s12889-023-17405-w (PMC10770986; doi:10.1186/s12889-023-17405-w)
Supplement: Supplementary file 6 — Additional file 6: Table S2. Top 10 nations or regions exhibiting the highest number of breast cancer mortalities associated with tobacco in 2019. [file 12889_2023_17405_MOESM6_ESM.xlsx]

## Sheet: Sheet1
Table S2. Top 10 nations or regions exhibiting the highest number of breast cancer mortalities associated with tobacco in 2019
Location	No. ×100 (95% UI)
China	46.71 (20.24-75.72)
United States of America	37.81 (25.87-49.58)
India	29.45 (11.55-48.98)
Germany	13.86 (10.05-17.65)
Indonesia	13.62 (4.57-23.11)
Brazil	13.13 (9.24-17.20)
United Kingdom	12.82 (9.14-16.28)
Russian Federation	12.76 (7.62-18.58)
Pakistan	12.42 (5.15-20.88)
France	9.08 (6.55-11.72)
No., number; UI, uncertainty interval
