# Supplementary material for: The global, regional, and national disease burden of breast cancer attributable to tobacco from 1990 to 2019: a global burden of disease study
Source: BMC Public Health. 2024 Jan 6;24:107. doi: 10.1186/s12889-023-17405-w (PMC10770986; doi:10.1186/s12889-023-17405-w)
Supplement: Supplementary file 7 — Additional file 7: Table S3. Top 10 nations or regions exhibiting the highest number of breast cancer DALYs associated with tobacco in 2019. [file 12889_2023_17405_MOESM7_ESM.xlsx]

## Sheet: Sheet1
Table S3. Top 10 nations or regions exhibiting the highest number of breast cancer DALYs associated with tobacco in 2019
Location	No. ×1000 (95% UI)
China	143.66 (56.49-233.81)
United States of America	103.60 (74.53-133.56)
India	93.55 (34.34-157.32)
Indonesia	51.14 (15.73-87.62)
Pakistan	42.03 (16.22-71.08)
Russian Federation	39.60 (23.35-57.85)
Brazil	38.15 (26.20-50.53)
Germany	36.43 (26.18-46.04)
United Kingdom	32.09 (23.67-40.32)
France	24.58 (17.29-32.01)
DALYs, Disability-Adjusted Life Years; No., number; UI, uncertainty interval
