# Supplementary material for: The global, regional, and national disease burden of breast cancer attributable to tobacco from 1990 to 2019: a global burden of disease study
Source: BMC Public Health. 2024 Jan 6;24:107. doi: 10.1186/s12889-023-17405-w (PMC10770986; doi:10.1186/s12889-023-17405-w)
Supplement: Supplementary file 8 — Additional file 8: Table S4. Top 10 countries or territories with the highest breast cancer ASMR (per 100000) attributable to tobacco in 2019. [file 12889_2023_17405_MOESM8_ESM.xlsx]

## Sheet: Sheet1
Table S4. Top 10 countries or territories with the highest breast cancer ASMR per 100000 attributable to tobacco in 2019
Location	No. (95% UI)
Solomon Islands	5.24 (2.71-8.08)
Nauru	4.13 (2.17-6.58)
Kiribati	3.99 (2.35-6.36)
Micronesia (Federated States of)	3.62 (1.82-6.45)
Lebanon	3.53 (2.25-5.04)
Montenegro	3.22 (2.28-4.33)
Papua New Guinea	3.21 (1.65-5.14)
Serbia	2.92 (1.99-4.10)
Cook Islands	2.69 (1.47-4.14)
Tuvalu	2.57 (1.32-4.37)
ASMR, Age-standardized mortality rate; No., number; UI, uncertainty interval
