# Supplementary material for: The global, regional, and national disease burden of breast cancer attributable to tobacco from 1990 to 2019: a global burden of disease study
Source: BMC Public Health. 2024 Jan 6;24:107. doi: 10.1186/s12889-023-17405-w (PMC10770986; doi:10.1186/s12889-023-17405-w)
Supplement: Supplementary file 9 — Additional file 9: Table S5. Top 10 countries or territories with the highest breast cancer ASDR (per 100000) attributable to tobacco in 2019. [file 12889_2023_17405_MOESM9_ESM.xlsx]

## Sheet: Sheet1
Table S5. Top 10 countries or territories with the highest breast cancer ASDR (per 100000) attributable to tobacco in 2019
Location	No. (95% UI)
Solomon Islands	177.07 (87.20-279.38)
Nauru	127.97 (64.59-206.74)
Kiribati	111.00 (62.09-178.37)
Micronesia (Federated States of)	106.89 (49.47-194.73)
Papua New Guinea	104.21 (49.95-170.03)
Lebanon	103.64 (64.65-151.71)
Montenegro	98.83 (69.47-134.97)
Serbia	85.76 (57.78-121.92)
Tuvalu	76.83 (38.31-133.35)
Monaco	75.80 (46.97-109.99)
ASDR, Age-standardized DALYs rate; No., number; UI, uncertainty interval
