# Supplementary material for: The global, regional, and national disease burden of breast cancer attributable to tobacco from 1990 to 2019: a global burden of disease study
Source: BMC Public Health. 2024 Jan 6;24:107. doi: 10.1186/s12889-023-17405-w (PMC10770986; doi:10.1186/s12889-023-17405-w)
Supplement: Supplementary file 10 — Additional file 10: Table S6. Top 10 nations or regions with the highest or lowest EAPC in breast cancer ASMR (per 100000) attributable to tobacco from 1990 to 2019. [file 12889_2023_17405_MOESM10_ESM.xlsx]

## Sheet: Sheet1
Table S6. Top 10 nations or regions with the highest or lowest EAPC in breast cancer ASMR (per 100000) attributable to tobacco from 1990 to 2019
Location	No. ×100 (95% UI)
Solomon Islands	5.2 (4.48-5.65)
Lesotho	4.06 (3.51-4.46)
Lebanon	2.62 (2.31-2.85)
Zimbabwe	2.48 (1.85-3.04)
Bosnia and Herzegovina	2.3 (2.07-2.48)
Equatorial Guinea	2.26 (2.11-2.36)
Djibouti	1.92 (1.77-2.03)
Dominican Republic	1.91 (1.57-2.22)
Sao Tome and Principe	1.86 (1.72-1.97)
Mauritius	1.77 (1.59-1.93)
Ireland	-2.91 (-3.07--2.84)
Malta	-2.92 (-3.15--2.78)
New Zealand	-2.95 (-3.11--2.89)
Canada	-2.97 (-3.10--2.92)
United Kingdom	-3.04 (-3.22--2.96)
Israel	-3.28 (-3.60--3.08)
Denmark	-3.42 (-3.77--3.18)
Norway	-3.46 (-3.97--3.08)
Iceland	-3.53 (-3.75--3.44)
Myanmar	-3.63 (-4.05--3.34)
EAPC, Estimated Annual Percentage Change; ASMR, Age-standardized mortality rate; No., number; UI, uncertainty interval
